# Supplementary material for: An anatomical study on lumbar arteries related to the extrapedicular approach applied during lumbar PVP (PKP)
Source: PLoS One. 2019 Mar 5;14(3):e0213164. doi: 10.1371/journal.pone.0213164 (PMC6400376; doi:10.1371/journal.pone.0213164)
Supplement: S1 Table — DVBPP-LA data in L1-L5 for each sample. Absence indicates that the LA was absent. Absence (ISB) indicates that the LA was absent, but there was an intersegmental branch originating from the upper LA. * represents the 5th LA originated from the iliolumbar artery. # represents the 5th LA originated from the internal iliac artery. & represents the 5th LA originated from the common iliac artery. Red table cell: Type I LA; yellow table cell: Type II LA; blue table cell: Type III LA; green table cell: Type IV LA; ISB: Type V LA. (XLSX) [file pone.0213164.s001.xlsx]

## Sheet: Plosone
Gender	Age (years)	L1	L1		L2	L2		L3	L3		L4	L4		L5	L5
		Left	Right		Left	Right		Left	Right		Left	Right		Left	Right
Male	57	7	6.7		6.4	7.8		8.3	8.7		6.1	11.4		Absence	Absence
Male	68	6.3	5.1		7.3	5.7		4.7	8		11	6.8		Absence	Absence
Male	57	8.5	12.1		9.9	9.8		11	11		11	11.9		Absence (ISB)	Absence
Male	22	8	8.5		10.3	7.1		12.2	12		11.7	Absence (ISB)		Absence	9.8*
Male	52	11.4	5.2		8.6	8.3		8.3	7.9		13.1	9.8		Absence	Absence
Male	43	7.3	7		7.8	9.4		9.5	12.8		10	Absence (ISB)		11.0*	14.9*
Male	50	6	7		8.6	9.3		10.1	10		10.7	10.2		Absence	Absence
Male	63	5.6	2.4		2	5		5.7	1.3		7.6	6.8		Absence	Absence
Male	42	6.6	10.3		5.4	10.5		9.1	6.1		8.6	9.6		Absence (ISB)	Absence (ISB)
Male	33	6.4	6.3		5.5	11.3		8.5	7.2		11.5	7.1		Absence	Absence
Male	63	3.6	2.4		7.4	5.8		5.9	6.3		10.2	10.1		Absence	Absence
Male	39	6.3	5		6.3	7.4		6.1	7.1		12.6	8.3		Absence	Absence
Male	38	7.1	6.4		7	7.3		8.9	7.8		12.9	12.2		Absence	Absence
Male	55	11.2	5.1		8.4	8.5		8.5	7.7		13	9.5		Absence	Absence
Male	56	6.2	7.3		8.8	9.5		10.4	10.3		10.4	9.5		Absence	Absence
Male	62	5.7	2.3		2.2	5.2		5.9	1.8		6.6	5.8		Absence	Absence
Male	38	6.1	5.1		6.5	7.6		6.3	7.2		11.6	7.3		Absence	Absence
Male	37	7.5	6.1		7.1	7.4		8.7	8.1		11.9	11.2		Absence	Absence
Male	50	5.8	6.4		5.3	7.5		7.4	8.8		7.6	8.7		10.1	10.4
Male	34	7.6	4.5		9.1	7.8		7.7	8.5		10.1	8.7		Absence (ISB)	Absence
Male	42	8.6	8.1		8.9	10.7		11.9	10.6		Absence	Absence		2.5*	5.6*
Male	51	5.9	6.2		5.1	7.2		7.5	8.7		8.6	9.7		10.3	11.6
Male	37	7.8	4.3		9.3	8.1		7.6	8.4		10.4	9.1		Absence (ISB)	Absence
Male	45	8.4	8.4		8.7	10.5		11.8	10.4		Absence	Absence		2.1&	5.4#
Male	44	5.4	8.5		5.1	6.8		7.5	8.4		10.3	9		Absence	Absence
Male	37	6.2	7.2		7.7	9.5		12.1	8.9		Absence (ISB)	8.3		Absence	Absence
Male	25	8.2	8.3		11.3	7.4		12.2	12.4		11.3	Absence (ISB)		Absence	7.8*
Male	45	5	5.9		10	7.4		10.9	9.4		9.7	7.3		Absence	Absence
Male	43	6.4	9.8		5.1	11.1		9.5	6.3		8.8	10		Absence (ISB)	Absence (ISB)
Male	30	6	6.2		5.2	11		8.7	7		11.8	7.3		Absence	Absence
Male	62	3.4	2		7.1	5.6		5.8	6		10.6	10.3		Absence	Absence
Male	41	6	5.8		5.3	7.2		7.5	8.4		12.3	13.1		Absence	Absence
Male	32	5.7	4		10.5	11		8.2	10.2		9.4	9.4		Absence	Absence
Male	58	7.2	6.9		6.5	8		8.1	8.6		6.4	11.6		Absence	Absence
Male	47	5.6	8.7		5.3	7.1		7.3	8.6		11.3	9.5		Absence	Absence
Male	41	7.5	7.2		7.6	9.5		9.7	12.9		10.3	Absence (ISB)		11.3*	15.1*
Male	38	6.5	7.1		7.8	9.7		12.3	9.3		Absence (ISB)	8.6		Absence	Absence
Male	70	6.5	5.1		7.1	5.5		4.6	8.2		11.3	6.6		Absence	Absence
Male	58	8.8	12.4		9.7	9.5		11.2	11.1		11.2	11.6		Absence (ISB)	Absence
Male	44	5.2	6.1		10.2	7.7		11.9	9.6		9.3	7.6		Absence	Absence
Male	40	6.1	5.9		5.5	7.4		7.6	8.3		12.1	13.6		Absence	Absence
Male	30	5	4.5		10.7	11.4		8.4	10.4		9.6	9.1		Absence	Absence
Female	42	2.2	Absence		6.7	2.2		12.4	11.3		Absence (ISB)	Absence (ISB)		Absence	Absence
Female	20	6.5	6.3		7.7	6.4		8.6	9.2		11.4	10.5		Absence	Absence
Female	46	6	7.3		8.9	8.7		7.4	8.9		7.5	8.8		Absence	Absence
Female	41	5.4	6.9		8.3	5.6		9.5	10.9		12.5	11.8		Absence (ISB)	Absence (ISB)
Female	47	0	7.3		4.5	7		8	10.8		6.7	Absence (ISB)		Absence	Absence
Female	35	6.6	7		7.6	7.9		9.7	8.6		9.3	8.5		Absence	Absence
Female	32	11.4	9.3		10.4	7.5		9.1	Absence (ISB)		12.3	11.2		Absence	5.5#
Female	37	6.8	7.6		5.1	6.5		10.8	8.4		Absence (ISB)	7.3		Absence	Absence
Female	43	4.4	3.8		5.8	5.7		6.4	2.3		Absence (ISB)	5.5		Absence	Absence
Female	36	5	8.9		5.7	7.5		8.5	7.2		8.9	8.1		Absence	Absence
Female	34	6.7	7.3		7.9	8.1		9.3	8.4		9.6	8.4		Absence	Absence
Female	51	8.1	10.3		6.7	7.2		9.3	8.2		13.5	8.7		Absence	Absence
Female	60	8.7	8.1		6.9	8.5		7.7	9.3		12	8.8		Absence	Absence
Female	37	3.8	5.9		5.7	7.4		5.2	7.3		8.4	6.8		Absence (ISB)	Absence
Female	52	7.8	9.4		6.9	7		9.5	8		13.8	8.9		Absence	Absence
Female	39	7.5	6.8		6	6		5.9	11.6		11.8	9.9		Absence (ISB)	Absence (ISB)
Female	36	9	10		6.7	11.2		4.3	9.5		8.8	12.1		Absence (ISB)	Absence (ISB)
Female	31	11.2	9.1		10.1	7.3		9.2	Absence (ISB)		13	10.2		Absence	5.5#
Female	35	5.1	8.8		5.5	7.3		8	7.5		8.5	8.4		Absence	Absence
Female	61	8.9	8.3		6.7	8.3		7.9	9.1		12.2	8.9		Absence	Absence
Female	36	3.9	5.8		5.4	7.2		5	7.5		9.4	7.8		Absence (ISB)	Absence
Female	46	6.3	6.6		4.5	4.7		8.4	5		12.7	9		Absence (ISB)	Absence (ISB)
Female	32	3.8	5		6.2	7.7		8.2	7.9		7.5	8.9		Absence	Absence
Female	47	8.2	6.4		6.7	7.5		10	8.8		Absence	Absence		Absence	Absence
Female	39	6.7	7.9		5.4	6.4		10.6	8.2		Absence (ISB)	7		Absence	Absence
Female	40	0	Absence		6.4	0		12.1	11.1		Absence (ISB)	Absence (ISB)		Absence	Absence
Female	48	6.3	6.6		7.5	6.1		8.4	8.9		11.7	10.8		Absence	Absence
Female	45	6.2	7		8.8	8.9		7.2	8.8		7.3	8.4		Absence	Absence
Female	42	5.2	6.7		8	5.3		9.1	10.5		13.5	11.5		Absence (ISB)	Absence (ISB)
Female	42	4.2	3.6		5.7	5.6		6.7	2.4		Absence (ISB)	5		Absence	Absence
Female	40	7.4	7.8		6.2	6.1		5.7	11.4		11.9	9.7		Absence (ISB)	Absence (ISB)
Female	35	9.2	10		6.9	11.4		4.1	9.7		8.9	12.4		Absence (ISB)	Absence (ISB)
Female	49	6.6	6.8		4.4	4.5		8.5	5.2		12.5	8.8		Absence (ISB)	Absence (ISB)
Female	60	3.7	5.2		6.4	7.9		8.4	7.7		7.7	8.6		Absence	Absence
Female	46	8.4	6.6		6.8	7.6		10.3	8.7		Absence	Absence		Absence	Absence
Female	49	1.2	7.5		4.6	7.3		8.2	10.5		6.5	Absence (ISB)		Absence	Absence
